# Supplementary material for: Drug-induced urinary retention: a real-world pharmacovigilance study using FDA and Canada vigilance databases
Source: Front Pharmacol. 2025 Jan 6;15:1466875. doi: 10.3389/fphar.2024.1466875 (PMC11744018; doi:10.3389/fphar.2024.1466875)
Supplement: Supplementary file 1 [file Table2.xlsx]

## Sheet: Table S2
Table S2 Signal detection of the top 50 drugs related to drug-induced urinary retention.
Drug Category	Drug	Number of Cases	ROR	95%CI	P-value	P-adjust a
Analgesics and Antispasmodics	Oxycodone	159	2.56	2.19, 2.99	<0.001	<0.001
	Tramadol	178	3.75	3.23, 4.34	<0.001	<0.001
	Baclofen	114	2.96	2.46, 3.55	<0.001	<0.001
	Gabapentin	132	1.92	1.62, 2.28	<0.001	<0.001
	Pregabalin	190	1.94	1.68, 2.24	<0.001	<0.001
Anticoagulants	Rivaroxaban	95	1.16	0.95, 1.42	0.173	1
	Dabigatran	71	1.31	1.04, 1.65	0.028	1
	Clopidogrel	92	2.02	1.65, 2.48	<0.001	<0.001
Antidepressants	Sertraline	211	3.93	3.43, 4.5	<0.001	<0.001
	Duloxetine	171	2.77	2.39, 3.22	<0.001	<0.001
	Fluoxetine	106	3.31	2.73, 4	<0.001	<0.001
	Venlafaxine	133	2.33	1.97, 2.77	<0.001	<0.001
	Citalopram	85	2.19	1.77, 2.71	<0.001	<0.001
	Escitalopram	96	3.02	2.47, 3.69	<0.001	<0.001
	Mirtazapine	93	3.96	3.23, 4.85	<0.001	<0.001
Antipsychotics	Quetiapine	336	4.09	3.67, 4.56	<0.001	<0.001
	Aripiprazole	156	2.71	2.32, 3.18	<0.001	<0.001
	Risperidone	176	2.77	2.39, 3.21	<0.001	<0.001
	Clozapine	144	1.06	0.9, 1.25	0.488	1
	Olanzapine	190	3.07	2.66, 3.54	<0.001	<0.001
	Haloperidol	80	4.63	3.72, 5.77	<0.001	<0.001
Antineoplastic Agents	Lenalidomide	246	0.66	0.58, 0.75	<0.001	<0.001
	Bortezomib	73	1.54	1.23, 1.94	<0.001	0.013
	Nivolumab	88	1.11	0.9, 1.36	0.379	1
	Abiraterone	85	3.78	3.06, 4.68	<0.001	<0.001
	Pomalidomide	40	0.52	0.38, 0.71	<0.001	0.002
	Leuprolide acetate	88	1.89	1.54, 2.34	<0.001	<0.001
Antidiabetic Drugs	Metformin	84	0.75	0.6, 0.93	0.008	0.424
	Empagliflozin	63	2.78	2.17, 3.56	<0.001	<0.001
Immunomodulators	Adalimumab	109	0.38	0.32, 0.46	<0.001	<0.001
	Etanercept	75	0.13	0.11, 0.17	<0.001	<0.001
	Interferon Beta-1a	151	1.71	1.46, 2.01	<0.001	<0.001
	Fingolimod	131	1.87	1.57, 2.22	<0.001	<0.001
	Dimethyl fumarate	44	1.06	0.79, 1.43	0.758	1
	Infliximab	81	0.2	0.16, 0.25	<0.001	<0.001
	Rituximab	98	0.38	0.31, 0.47	<0.001	<0.001
	Ocrelizumab	48	1.41	1.06, 1.87	0.021	1
Urinary Antispasmodics	Fesoterodine	248	91.93	80.81, 104.58	<0.001	<0.001
	Solifenacin	95	22.78	18.59, 27.91	<0.001	<0.001
	Mirabegron	153	35.46	30.19, 41.66	<0.001	<0.001
	Tamsulosin	264	20.41	18.06, 23.06	<0.001	<0.001
	OnabotulinumtoxinA	144	2.55	2.16, 3	<0.001	<0.001
Bronchodilators	Tiotropium	312	14.82	13.24, 16.58	<0.001	<0.001
Others	Amlodipine	151	1.91	1.63, 2.24	<0.001	<0.001
	Valacyclovir	49	3.41	2.57, 4.51	<0.001	<0.001
	Alendronate	76	0.63	0.5, 0.79	<0.001	0.003
	Atomoxetine	74	6.28	5, 7.89	<0.001	<0.001
	Denosumab	71	0.57	0.45, 0.72	<0.001	<0.001
	Macitentan	44	0.44	0.33, 0.59	<0.001	<0.001
	Dalfampridine	48	2.3	1.73, 3.05	<0.001	<0.001
Notes: a P-values were adjusted using the Bonferroni method.
